# Supplementary material for: Proteolytic shedding of CD46 from human hepatocytes indicates liver stress
Source: Heliyon. 2024 Nov 30;10(23):e40841. doi: 10.1016/j.heliyon.2024.e40841 (PMC11652852; doi:10.1016/j.heliyon.2024.e40841)
Supplement: Multimedia component 3 [file mmc3.xlsx]

## Sheet: Figure 1A
	50 ng/ml detection						100 ng/ml detection
	1 ug/ml capture	1 ug/ml capture	2 ug/ml capture	2 ug/ml capture	4 ug/ml capture	4 ug/ml capture	1 ug/ml capture	1 ug/ml capture	2 ug/ml capture	2 ug/ml capture	4 ug/ml capture	4 ug/ml capture
1 ng/ml CD46	7.71413	7.774	27.0235	28.059	32.7131	34.4998	7.86153	7.79615	23.9924	22.5329	27.6493	26.7301
2 ng/ml CD46	12.9159	13.3656	37.6394	38.404	43.0758	45.6371	13.4548	13.3852	32.6092	31.1258	35.0202	34.6471
4 ng/ml CD46	19.1058	19.0869	47.5293	46.236	51.7528	53.956	18.5774	19.3428	38.6281	36.111	40.3332	39.7939
	200 ng/ml detection						400 ng/ml detection
	1 ug/ml capture	1 ug/ml capture	2 ug/ml capture	2 ug/ml capture	4 ug/ml capture	4 ug/ml capture	1 ug/ml capture	1 ug/ml capture	2 ug/ml capture	2 ug/ml capture	4 ug/ml capture	4 ug/ml capture
1 ng/ml CD46	5.81439	6.53746	16.5892	16.6916	21.0328	21.551	4.50609	4.4189	11.1519	10.3434	13.4502	13.4222
2 ng/ml CD46	9.30168	9.96969	22.65	23.0981	26.8256	27.0158	6.39082	6.6108	14.4504	13.8564	16.3788	16.4323
4 ng/ml CD46	13.5546	14.5572	27.1686	27.4601	29.3493	27.4628	9.0107	9.2314	16.9482	12.5264	17.7813	14.997

## Sheet: Figure 1B
pg/ml	OD (450 nm)
125	4.198	4.001	3.943
62.5	4.176	4.114	4.087
31.25	4.162	4.031	4.064
15.625	4.084	3.98	3.932
7.813	3.836	3.741	3.698
3.906	3.381	3.315	3.311
1.953	2.724	2.702	2.701
0.977	2.004	1.985	1.945
0.488	1.078	1.088	1.129
0.244	0.678	0.665	0.714
0.122	0.392	0.383	0.388
0.061	0.238	0.238	0.242
0.031	0.14	0.16	0.165
0.015	0.118	0.119	0.121
0.008	0.1	0.1	0.106
0	0.084	0.081	0.08

## Sheet: Figure 1C
Nominal Titer [ng/ml]	Measured titer [ng/ml]	Accuracy [%]
72.1544	80.6555	111.782
83.4245	86.2619	103.401
79.1654	82.7356	104.51
79.0391	83.7912	106.012
94.3309	95.8577	101.619

## Sheet: Figure 1D
Intra-assay precision			Inter-assay precision			Reproducibilty
1:320	1:640		1:320	1:640		1:320	1:640
ng/ml			ng/ml			ng/ml
51.413	55.0961		49.9991	47.7699		38.4971	22.6567
52.5751	55.6415		50.0876	46.4404		34.7453	25.0963
51.7083	52.0474		49.767	44.2491		35.577	25.4327
52.703	52.1733		48.9817	47.1046		34.0376	22.515
51.7681	51.9432		49.8451	48.2242		36.7214	22.5976
			44.949	38.6878		35.2935	28.5736
			44.2028	31.6385		35.555	30.9697
			47.364	51.5163		37.5308	31.4621
			51.0256	60.9231		36.1408	30.8345
			54.4738	60.4296		32.9974	29.2473
			48.5702	46.7649
			48.2637	47.4078
			47.2933	47.1725
			48.2361	46.9391
			48.1777	46.7858
			51.413	55.0961
			52.5751	55.6415
			51.7083	52.0474
			52.703	52.1733
			51.7681	51.9432

## Sheet: Figure 1E
	pg/ml	pg/ml
1:80	640	503.882	515.07	512.253	524.638
1:160	320	279.129	267.915	281.519	293.066
1:320	160	122.6	125.363	140.607	146.989
1:640	80	38.217	39.599	56.538	59.831

## Sheet: Figure 1F
pg/ml	Bias
513.961	-10.079	1.109	-1.707	10.677
256.98	22.148	10.935	24.539	36.085
128.49	-5.89	-3.127	12.116	18.499
64.245	-26.029	-24.646	-7.707	-4.414

## Sheet: Figure 1G
Coating antibody (2x time)	Blocking (2x time)	Blocking (3x time)	Substrate (0.5x time)	Substrate (1.5x time)	Detection antibody (0.5x time)	Detection antibody (1.5x time)
0.843587	0.957855	0.964187	0.736172	1.17611	0.473059	1.14474
0.870701	1.01263	1.02362	0.826975	1.22503	0.493727	1.25045
0.859868	1.02691	1.0205	0.797877	1.19073	0.487875	1.25468
0.835447	0.992982	0.975181	0.803808	1.1884	0.484585	1.23094
p = 0.0003			p= 0.0017	p = 0.0003	p < 0.0001	p = 0.0033

## Sheet: Figure 1H
	One cycle		Two cycles		Three cycles
Inhib.	x		x		x
4°C	104	106	102	100	103	98
-20°C	106	98	106	97	103	98
-80°C	102	92	91	94	96	94

## Sheet: Figure 1I
rhCD46 (ng/ml)	OD (450 nm)				rhCD46 (ng/ml)	CD46 MFI
125	4.116	3.92	3.861		125	6450.64	175.016	3
62.5	4.094	4.032	4.006		62.5	10253.3	1220.51	3
31.25	4.08	3.95	3.983		31.25	13039.2	422.785	3
15.625	4.003	3.898	3.85		15.625	15300.1	127.041	3
7.813	3.755	3.66	3.616		7.813	16319	295.366	3
3.906	3.3	3.233	3.23		3.906	16757.4	135.2	3
1.953	2.642	2.62	2.619		1.953	17068.3	577.89	3
0.977	1.922	1.903	1.863		0.977	17398.4	867.323	2
0.488	0.997	1.007	1.048		0.488	18301.1	201.064	3
0.244	0.596	0.583	0.632		0.244	17628.6	269.495	3
0.122	0.31	0.302	0.306		0.122	17185	390.563	3
0.061	0.156	0.157	0.161		0.061	17755.5	194.12	3
0.031	0.059	0.078	0.084		0.031	16980.2	158.995	3
0.015	0.037	0.037	0.039		0.015	16905.5	301.065	3
0.008	0.018	0.019	0.024		0.008	16835.6	419.778	3
0	0.003	-0.001	-0.002		0	17051.1	500.664	3
ELISA					FACS-based assay

## Sheet: Figure 1J
In-house		Aviva Systems			Biorbyt			MyBioSource			United States Biological
1:320		1:320	1:640		1:320	1:640		1:320	1:640		1:320	1:640
ng/ml		ng/ml			ng/ml			ng/ml			ng/ml
40.4425		4.29298	5.59471		3.90384	3.04021		-0.324018	-44.8162		2.61409	1.4413
38.6223		0.67812	6.34644		4.68173	1.21519		-14.1397	-22.2639		4.47359	-0.115511
42.5451		1.75391	8.35064		5.56199	3.39539		-2.90598	26.868		7.52809	0.146925
40.6373		2.60946	10.2316		5.99367	0.893703		-26.5796	15.0541		3.63756	0.41505

[truncated: 13 more sheets: Figure 2A, Figure 2B, Figure 2C, Figure 2D, Figure 2E, Figure 2F, Figure 2G, Figure 3A, Figure 3B, Figure 3C, Figure 3D, Figure 3E, Figure 3F]
